# Supplementary material for: Deciphering the Polyglucosan Accumulation Present in Lafora Disease Using an Astrocytic Cellular Model
Source: Int J Mol Sci. 2023 Mar 23;24(7):6020. doi: 10.3390/ijms24076020 (PMC10094345; doi:10.3390/ijms24076020)
Supplement: Supplementary file 1 [file ijms-24-06020-s001.zip]

Archive with 1 entries (1 files):
- ijms-2274377-supplementary.pdf
